# Supplementary material for: Efficacy and mechanism of acupuncture in animal models of depressive-like behaviors: a systematic review and meta-analysis
Source: Front Neurosci. 2024 Feb 15;18:1330594. doi: 10.3389/fnins.2024.1330594 (PMC10902032; doi:10.3389/fnins.2024.1330594)
Supplement: Supplementary file 2 [file Table_2.XLSX]

## Sheet: Sheet1
Characteristics of included studies
	Studies	Animal models							Intervention(treatment group)				Intervention(control group)	Cytokines and inflammatory mediators	behavioral tests	neurotransmitter	HPA axis	BDNF
		species	sex	age	weight	n=treatment group/control group	method of establishing AD	sample size	type	acupoints	treatment time and duration	electroacupuncture parameters
1	Li et al., 2021a	SD rat	male	5 weeks	100-120g	8/8	CUMS	32	MA	DU23, PC7	20 minutes once every alternate day for 6 weeks	/	without any treatment		Body Weight	5-HT		BDNF
2	Li et al., 2021b	SD rat	male	/	180-200g	8/8	CUMS	32	MA	GV20, GV29	10 minutes each time, 6 times a week, 6 weeks	/	without any treatment	IL-1β	Open field test
3	Park et al., 2012	SD rat	/	/	/	12/12	maternal separation	48	MA	HT7	30s once for 1 week	/	without any treatment			5-HT		BDNF
4	Duan et al., 2016a	SD rat	male	6-8weeks	150±10g	16/16	CUMS	64	EA	GV29, GV20	30 minutes once for 4 weeks	sparse wave, 2 Hz and 0.6 mA	without any treatment		Open field test,Forced swimming test,Body Weight	5-HT		BDNF
5	Chen et al., 2022	SD rat	male	12±2 months	130-150g	9/9	CUMS	36	MA	GV16, GV23	every other day for 4 weeks		without any treatment	IL-1β	Open field test,Forced swimming test,Body Weight
6	Zhang et al., 2016	SD rat	male	8 months	180-200g	10/10	CUMS	79	MA	GV20, GV29	10 minutes once every alternate day for 3 weeks	/	without any treatment		Open field test			BDNF
7	Jiang et al., 2018	SD rat	male	5weeks	220±20g	10/10	CUMS	40	MA	GV20, GV29	20 minutes once every alternate day for 4 weeks		without any treatment		Body Weight			BDNF
8	Tanahashi et al., 2016	Wistar rat	male	5weeks	100-120g	15/15	water-immersion stress	60	MA	GV20, GV29	20 minutes each time, 5 times a week, 3 weeks	/	without any treatment		Forced swimming test,Body Weight		CORT
9	Xu et al., 2020	BALB/c mice	male	2-3 months	/	34/34	Sleep Deprivation	136	EA	GV20	30 minutes once for 2 days	biphasic square pulse (2 mA, 0.2 ms) withhigh frequency, 100 Hz	without any treatment		Forced swimming test			BDNF
10	Zhao et al., 2019	SD rat	male	8-9weeks	160-220g	12/12	CUMS	48	EA	GV20, GV29	20 minutes once for 4 weeks	Continuous wave, 2 Hz and 1mA	without any treatment		Open field test,Body Weight	5-HT
11	Mao et al., 2020	SD rat	male	/	200-240g	15/15	CUMS	45	EA	GV20	10 minutes once for 3 weeks	disperse-dense wave, 2Hz and 1mA	without any treatment					BDNF
12	Yue et al., 2018	SD rat	male	6 months	180-200g	8/9	CUMS	33	EA	GV20, GB34	30 minutes once every other day for 4 weeks	2/100Hz, 0.3mA	without any treatment	IL-1β	Forced swimming test,Open field test
13	Wang et al., 2022	C57BL/6 mice	male	/	20±2g	10/10	CUMS	40	EA	GV20, BL23,KI3	15 minutes once for 3 weeks	sparse wave, 2 Hz, 2 V, and 0.6 mA	without any treatment	IL-1β	Forced swimming test
14	Le et al., 2016	SD rat	male	/	180±20g	8/8	CUMS	24	EA	CV4, ST36	20 minutes once for 2 weeks	square wave, alternately at 100 Hz for 3 s and 2Hz for 3s, amplitude 0.2–0.6 ms, intensity 1mA	without any treatment		Forced swimming test,Open field test	5-HT	CORT
15	Zhang et al., 2020	Wistar rat	male	/	180-200g	8/8	intraperitoneally administered LPS (0.5 mg/kg)	24	EA	GV20, GV29	30 minutes once for 1 week	intermittent wave,2 Hz	without any treatment	IL-1β	Forced swimming test,Open field test	5-HT
16	Duan et al., 2016b	Wistar rat	male	6-7weeks	180-200g	10/10	CUMS	50	EA	GV20, GV29	20 minutes once for 4 weeks	cluster-shaped wave,2Hz,1mA	without any treatment		Open field test,Forced swimming test,Body Weight	5-HT
17	Yang et al., 2013	SD rat	male		200-220g	8/8	CUMS	20	EA	GV20, GV29	30 minutes each time, 6 times a week, 3 weeks	square wave,2Hz, 1-3mA	without any treatment		Forced swimming test,Body Weight			BDNF
18	Jung et al., 2021	C57BL/6 mice	/	6 weeks	20-25g	9/9	chronic restraint stress	40	MA	LU8,KI10,LR8,LR4	30s once for 1 week	/	without any treatment	IL-1β	Open field test,Forced swimming test,Body Weight		CORT
19	Luo et al., 2020	SD rat	male	2-3months	200-220g	15/15	CUMS	60	EA	GV20, GV29	20 minutes once for 4 weeks	2Hz, 2mA.	without any treatment		Open field test,Body Weight			BDNF
20	Kwon et al., 2012	SD rat				6/6	maternal separation	24	MA	HT7	30s once for 1 week	/	without any treatment			5-HT	CORT
21	Guo et al., 2014	SD rat			260-280g	10/10	CUMS	30	EA	GV20, GV29	20minutes once for 3 weeks	2Hz,1mA	without any treatment	IL-1β	Open field test,Body Weight
22	Lee et al., 2009	SD rat	male		250-270g	7/7	inject CORT(40 mg/kg)	35	MA	PC6	5minutes once for 3 weeks		without any treatment		Forced swimming test		CORT
