# Supplementary material for: Efficacy and mechanism of acupuncture in animal models of depressive-like behaviors: a systematic review and meta-analysis
Source: Front Neurosci. 2024 Feb 15;18:1330594. doi: 10.3389/fnins.2024.1330594 (PMC10902032; doi:10.3389/fnins.2024.1330594)
Supplement: Supplementary file 3 [file Table_3.XLSX]

## Sheet: Sheet1
		Subgroup meta-analysis
	Subgroup	SMD	LL	HL	Heterogeneity I²
Methods	MA	1.66	1.1	2.23	0	BDNF
	EA	3.36	1.29	5.43	0.932
Courses	1w-3w	3	0.95	5.06	0.915
	4w-6w	3.64	1.73	5.54	0.869
Modeling methods	CUMS	2.06	0.95	3.17	0.858
	maternal separetion	1.54	0.62	2.46
	sleep deprivation	9.25	5.68	12.81
Strain	SD rat	1.97	1.03	2.91	0.835
	BALB/c mice	9.25	5.68	12.81
Overall		2.4	1.33	3.46	0.866
Methods	MA	1.26	0.66	1.87	0	5-HT
	EA	3.03	0.9	5.15	0.926
Courses	1w-2w	4.3	2.6	6.01	0.668
	4w-6w	5.8	2	9.6	0.936
Modeling methods	CUMS	2.81	0.85	4.79	0.923
	maternal separetion	1.02	0.32	1.72	0
	sleep deprivation	2.93	1.22	4.65
Strain	SD rat	2.19	0.71	3.67	0.902
	Wistar rat	2.59	1.61	3.56	0
Overall		2.28	1.08	3.47	0.877
Methods	MA	-3.3	-6.27	-0.33	0.849	1L-1β
	EA	-2.1	-3.19	-1.02	0.51
Courses	1w-3w	-2.39	-3.91	-0.88	0.723
	4w-6w	-2.6	-4.85	-0.34	0.766
Modeling methods	CUMS	-2.04	-3.1	-0.99	0.568
	intraperitoneally administered LPS	-1.52	-2.53	-0.51
	chronic restraint stress	-10.15	-15.28	-5.02
Strain	SD rat	-2.27	-3.68	-0.86	0.675
	Wistar rat	-1.52	-2.53	-0.51
	C57BL/6 mice	-5.54	-13.82	2.74	89.7
Overall		-2.33	-3.43	-1.23	0.696
Methods	MA	-2.64	-4.86	-0.42	0.868	CORT
	EA	-3.47	-5.08	-1.85
Courses	1w-2w	-9.23	-15.65	-2.81	0.847
	3w	-5.32	-14.04	3.41	0.942
Modeling methods	CUMS	-3.47	-5.08	-1.85
	water-immersion stress	-0.28	-1	0.44
	chronic restraint stress	-10.02	-15.86	-4.19
	maternal separetion	-1.65	-2.99	-0.3
	inject CORT	-3.79	-5.63	-1.94
Strain	SD rat	-2.86	-4.25	-1.48	0.562
	Wistar rat	-0.28	-1	0.44
	C57BL/6 mice	-10.02	-15.86	-4.19
Overall		-2.81	-4.74	-0.87	0.868
Methods	MA	-1.31	-2.02	-0.61	0.474	forced swimming test
	EA	-2.19	-3.13	-1.26	0.807
Courses	1w	-2.36	-4.25	-0.47	0.861
	2w	-3.01	-4.5	-1.53
	3w	-1.73	-2.92	-0.53	0.673
	4w	-1.64	-2.66	-0.62	0.813
Modeling methods	CUMS	-1.93	-2.75	-1.11	0.735
	water-immersion stress	-0.58	-1.31	0.15
	chronic restraint stress	-1.42	-2.46	-0.37
	inject CORT	-2.32	-3.72	-0.92
	sleep deprivation	-5.11	-7	-3.23
Strain	SD rat	-2.12	-3.03	-1.2	0.718
	Wistar rat	-0.8	-1.29	-0.31	0
	BALB/c mice	-5.11	-7	-3.23
	C57BL/6 mice	-1.86	-2.8	-0.92	0.305
Overall		-1.89	-2.55	-1.24	0.763
Methods	MA	1.12	0.01	2.23	0.829	body weight
	EA	1.55	0.42	2.69	0.874
Courses	1w	-0.08	-1.09	0.94
	3w	1.31	-0.46	3.08	0.789
	4w	1.33	0.36	2.29	0.871
	6w	3.4	1.81	5
Modeling methods	CUMS	2.2	1.28	3.12	0.834
	water-immersion stress	-0.35	-1.07	0.37
	chronic restraint stress	-0.22	-1.24	0.8
Strain	SD rat	1.87	0.9	2.84	0.849
	Wistar rat	0.14	-0.42	0.71	0.024
	C57BL/6 mice	-0.08	-1.09	0.94
Overall		1.35	0.58	2.11	0.845
