# Supplementary material for: Efficacy and mechanism of acupuncture in animal models of depressive-like behaviors: a systematic review and meta-analysis
Source: Front Neurosci. 2024 Feb 15;18:1330594. doi: 10.3389/fnins.2024.1330594 (PMC10902032; doi:10.3389/fnins.2024.1330594)
Supplement: Supplementary file 4 [file Table_4.XLSX]

## Sheet: Supplementary table 3
Supplementary table 3 GRADE evidence profile: acupuncture for depression
Outcomes	Number of studies	Design			Quality assessment			Number of patients		Effect	Quality
			Risk of bias	Inconsistency	Indirectness	Imprecision	Other considerations	Test group	Control group	SMD(95%CI)
BDNF	9	Randomized trials	Serious	Serious	No serious indirectness	No serious imprecision	None	219	177	2.40(1.33, 3.46)	Low
5-HT	8	Randomized trials	Serious	Serious	No serious indirectness	No serious imprecision	None	323	291	2.28(1.08,3.47)	Low
IL-1β	7	Randomized trials	Serious	Serious	No serious indirectness	No serious imprecision	None	323	291	-2.33(-3.43,-1.23)	Low
CORT	5	Randomized trials	Serious	Serious	No serious indirectness	No serious imprecision	None	117	121	-2.81(-4.74,-0.87)	Low
Body weight	11	Randomized trials	Serious	Serious	No serious indirectness	No serious imprecision	None	134	113	1.35(0.58,2.11)	Low
FST	12	Randomized trials	Serious	Serious	No serious indirectness	No serious imprecision	None	178	164	-1.89(-2.55,-1.24)	Low
OFT	12	Randomized trials	Serious	Serious	No serious indirectness	No serious imprecision	None	62	61	2.80(2.06,3.55)	Low
The GRADE protocol was used to assess the certainty of the evidence (Supplementary table 3). Accordingly, the evidence for BDNF, 5-HT, IL-1β, CORT, body weight, FST, and OFT were graded as low due to inconsistencies or imprecision.
